# Supplementary material for: Tracking Metabolite Variations during the Degradation of Vegetables in Rice Bran Bed with Intact-State Nuclear Magnetic Resonance Spectroscopy
Source: Metabolites. 2024 Jul 19;14(7):391. doi: 10.3390/metabo14070391 (PMC11279010; doi:10.3390/metabo14070391)
Supplement: Supplementary file 1 [file metabolites-14-00391-s001.zip]

Archive with 1 entries (1 files):
- metabolites-3102276-supplementary.pdf
